# Supplementary material for: 1.5T MR-Guided Daily-Adaptive SBRT for Prostate Cancer: Preliminary Report of Toxicity and Quality of Life of the First 100 Patients
Source: J Pers Med. 2022 Nov 30;12(12):1982. doi: 10.3390/jpm12121982 (PMC9785799; doi:10.3390/jpm12121982)
Supplement: Supplementary file 1 [file jpm-12-01982-s001.zip]

Archive with 1 entries (1 files):
- jpm-2049558-supplementary.pdf
